# Supplementary material for: Exploring the effects of noise pollution on physiology and ptilochronology of birds
Source: PLoS One. 2024 Jun 20;19(6):e0305091. doi: 10.1371/journal.pone.0305091 (PMC11189234; doi:10.1371/journal.pone.0305091)
Supplement: S1 File — (ZIP) [file pone.0305091.s001.zip]

Archive with 3 entries (3 files):
- S1-Statistical analysis on hematological data set.xlsx
- S2-Statistical analysis on serum biochemistry data set.xlsx
- S3-Statistical analysis on hormonal data set.xlsx
