# Supplementary material for: Exploring the effects of noise pollution on physiology and ptilochronology of birds
Source: PLoS One. 2024 Jun 20;19(6):e0305091. doi: 10.1371/journal.pone.0305091 (PMC11189234; doi:10.1371/journal.pone.0305091)
Supplement: S1 File — (ZIP) [file pone.0305091.s001.zip › S1-Statistical analysis on hematological data set.xlsx]

## Sheet: Mean & STDEV
								KEYS
								PARAMETERS
								G1
								G2
								G3
								G4
								20 40 60	Time duration
	SERUM BIOCHEMISTRY
	Sr No	Parameters	Group 1 (Control)				Group 2 (T)				Group 3 (M)				Group 4 (H)
STDEV			samples			Mean	samples			Mean	samples			Mean	samples			Mean
0.0021552	1	TWBC	0.04205	0.04305	0.04405		0.08504	0.05726	0.88703		0.151216	0.15595	0.20171		0.051216	0.07595	0.090171
	1		0.04105	0.04205	0.04305		0.08604	0.05626	0.08033		0.15677	0.01838	0.21885		0.05677	0.06838	0.09885
	1		0.04305	0.04405	0.04505		0.08404	0.04726	0.08803		0.151216	0.15595	0.20171		0.051216	0.06595	0.09171
	1		0.04777	0.04666	0.04876		0.08896	0.05567	0.08849		0.15677	0.15838	0.2885		0.05677	0.06838	0.09885
	1		0.04105	0.04205	0.04305		0.08604	0.06332	0.08033		0.15221	0.15695	0.20271		0.05221	0.06695	0.09271
	1		0.04305	0.04405	0.04505	0.04383	0.08404	0.04726	0.08803	0.119635	0.15321	0.15321	0.20071	0.168578	0.05321	0.06321	0.09071	0.0718452
0.0409088	2	TRBC	2.17	2.18	2.19		2.656	2.758	2.972		2.954	3.354	3.694		2.076	2.363	2.846
	2		2.19	2.2	2.12		2.649	2.744	3.2		3	3.25	3.56		2.022	2.379	3.42
	2		2.18	2.23	2.25		2.785	2.684	3.15		3.12	3.285	3.586		2.014	2.385	3.288
	2		2.17	2.28	2.28		2.587	2.644	3.177		3.17	3.3			2.017	2.496	3
	2		2.16	2.17	2.18		2.456	2.658	2.972		2.854	3.254	3.494		2.066	2.463	2.746
	2		2.18	2.19	2.19	2.195	2.356	2.558	2.872	2.771	2.754	3.454	3.394	3.26335	2.086	2.263	2.946	2.49311
1.09745	3	MCV (fb)	63.65	64.65	65.65		80.44	86	89		85.04	99.42	115.26		69.75	70.33	80.27
	3		64	65	66		80	85	88		86	100	113		70	71	81
	3		64.2	65.3	66.33		79	87	87		86.44	101	113.66		70.5	71.54	81.33
	3		63.68	64.68	65.68		80.85	85	89.55		85.14	100.57	114.36		70.75	70.43	80.07
	3		64.2	65.2	66.1		82	84	90		86	102	115		72	72	82
	3		65.68	66.68	67.68	65.2422	84	84	89.555	85.0219	85.24	99.22	116.36	100.206	68.75	70.53	80.17	74.0233
1.06042	4	PCV %	18.46	18.56	18.66		22.6	23	25		22.8	23.83	25		24	21.5	23.2
	4		19	19.2	19.55		23	22.44	24.65		23	23	24.33		23.55	22	23.87
	4		19.23	20	20.55		23.54	23	25.3		23.55	23.64	24.89		24.33	21.55	24
	4		19.68	20.2	21.55		23.11	23.65	25		22	24	25		24	22	23.99
	4		19.46	19.56	19.66		22.6	24	23		22.9	23.73	24		23	22.5	23.6
	4		17.46	17.56	17.66	19.2222	22.6	22	24	23.4717	22.7	23.93	26	23.7944	22	23	23.15	23.0689

## Sheet: Mean Table
		Mean values						Standard Deviation values					Standard Error values					C,I 95%
		Control	G1	G2	G3		SR	Control	G1	G2	G3		Control	G1	G2	G3		Control	G1	G2	G3
	TWBC	0.04383	0.119635	0.168578	0.0718452		1	0.0021552	0.00649152	0.0440573	0.00756981		0.000507987	0.00153007	0.0103844	0.00178422		0.00218569	0.00658334	0.0446805	0.00767688
	TRBC	2.195	2.771	3.26335	2.49311		2	0.0409088	0.242519	0.264078	0.449662		0.0096423	0.0571624	0.0622437	0.105986		0.0414874	0.24595	0.267813	0.456022
	MCV (fb)	65.2422	85.5478	100.206	74.0233		3	1.09745	3.73422	12.2022	5.00993		0.258671	0.880163	2.87608	1.18085		1.11297	3.78704	12.3748	5.08079
	PCV %	19.2222	23.4717	23.7944	23.0689		4	1.06042	0.986015	0.997622	0.931412		0.249943	0.232406	0.235142	0.219536		1.07542	0.999963	1.01173	0.944587
		Mean values ±S.E					Mean values (Rounded						Standard Error (Rounded)
		Control	G1	G2	G3		Control	G1	G2	G3			Control	G1	G2	G3
	TWBC	0.04±0	0.12±0	0.17±0.01	0.07±0		0.04	0.12	0.17	0.07			0	0	0.01	0
	TRBC	2.2±0.01	2.77±0.06	3.26±0.06	2.49±0.11		2.2	2.77	3.26	2.49			0.01	0.06	0.06	0.11
	MCV (fb)	65.24±0.26	85.55±0.88	100.21±2.88	74.02±1.18		65.24	85.55	100.21	74.02			0.26	0.88	2.88	1.18
	PCV %	19.22±0.25	23.47±0.23	23.79±0.24	23.07±0.22		19.22	23.47	23.79	23.07			0.25	0.23	0.24	0.22
							Standard Error (Rounded)
							Control	G1	G2	G3
							0	0	0.01	0
							0.01	0.06	0.06	0.11
							0.26	0.88	2.88	1.18
							0.25	0.23	0.24	0.22
							0	0	0	0

## Sheet: CrT G1G2 G3
Anova: Single Factor
SUMMARY
Groups	Count	Sum	Average	Variance
0.4	2	1	0.5	0.08
0.3	2	0.7	0.35	0.005
0.3	2	0.9	0.45	0.045
ANOVA
Source of Variation	SS	df	MS	F	P-value	F crit
Between Groups	0.0233333	2	0.0116667	0.269231	0.780657	9.55209
Within Groups	0.13	3	0.0433333
Total	0.153333	5

## Sheet: ALT G1G2 G3
Anova: Single Factor
SUMMARY
Groups	Count	Sum	Average	Variance
35	2	36	18	200
34	2	18	9	18
9	2	28	14	128
ANOVA
Source of Variation	SS	df	MS	F	P-value	F crit
Between Groups	81.3333	2	40.6667	0.352601	0.728558	9.55209
Within Groups	346	3	115.333
Total	427.333	5

## Sheet: CRT G1 G2 G3
Anova: Two-Factor Without Replication
SUMMARY	Count	Sum	Average	Variance
Row 1	4	1.2	0.3	0.00666667
Row 2	4	1.9	0.475	0.0491667
Row 3	4	1.1	0.275	0.0025
Column 1	3	0.6	0.2	1.15556e-33
Column 2	3	1.4	0.466667	0.0433333
Column 3	3	1	0.333333	0.00333333
Column 4	3	1.2	0.4	0.03
ANOVA
Source of Variation	SS	df	MS	F	P-value	F crit
Rows	0.095	2	0.0475	4.88571	0.0550606	5.14325
Columns	0.116667	3	0.0388889	4	0.0701011	4.75706
Error	0.0583333	6	0.00972222
Total	0.27	11

## Sheet: CRT G1 G2 G3.
Anova: Two-Factor Without Replication
SUMMARY	Count	Sum	Average	Variance
Row 1	3	1	0.333333	0.00333333
Row 2	3	1.7	0.566667	0.0233333
Row 3	3	0.9	0.3	0
Column 1	3	1.4	0.466667	0.0433333
Column 2	3	1	0.333333	0.00333333
Column 3	3	1.2	0.4	0.03
ANOVA
Source of Variation	SS	df	MS	F	P-value	F crit
Rows	0.126667	2	0.0633333	9.5	0.0302457	6.94427
Columns	0.0266667	2	0.0133333	2	0.25	6.94427
Error	0.0266667	4	0.00666667
Total	0.18	8

## Sheet: ALT G1 G2 G3.
Anova: Two-Factor Without Replication
SUMMARY	Count	Sum	Average	Variance
Row 1	3	78	26	217
Row 2	3	53	17.6667	2.33333
Row 3	3	62	20.6667	65.3333
Column 1	3	81	27	73
Column 2	3	62	20.6667	137.333
Column 3	3	50	16.6667	46.3333
ANOVA
Source of Variation	SS	df	MS	F	P-value	F crit
Rows	106.889	2	53.4444	0.52597	0.626907	6.94427
Columns	162.889	2	81.4444	0.801531	0.509647	6.94427
Error	406.444	4	101.611
Total	676.222	8

## Sheet: ALP G1 G2 G3.
Anova: Two-Factor Without Replication
SUMMARY	Count	Sum	Average	Variance
Row 1	3	77	25.6667	940.333
Row 2	3	28	9.33333	24.3333
Row 3	3	51	17	223
Column 1	3	22	7.33333	5.33333
Column 2	3	102	34	729
Column 3	3	32	10.6667	20.3333
ANOVA
Source of Variation	SS	df	MS	F	P-value	F crit
Rows	400.667	2	200.333	0.72279	0.53955	6.94427
Columns	1266.67	2	633.333	2.28503	0.217848	6.94427
Error	1108.67	4	277.167
Total	2776	8

## Sheet: AST G1 G2 G3.
Anova: Two-Factor Without Replication
SUMMARY	Count	Sum	Average	Variance
Row 1	3	428.2	142.733	20426
Row 2	3	750	250	5493
Row 3	3	382	127.333	1289.33
Column 1	3	730	243.333	12986.3
Column 2	3	490	163.333	457.333
Column 3	3	340.2	113.4	14271.9
ANOVA
Source of Variation	SS	df	MS	F	P-value	F crit
Rows	26790.4	2	13395.2	1.87079	0.266968	6.94427
Columns	25776	2	12888	1.79996	0.277014	6.94427
Error	28640.7	4	7160.17
Total	81207.1	8

## Sheet: BIL G1 G2 G3.
Anova: Two-Factor Without Replication
SUMMARY	Count	Sum	Average	Variance
Row 1	3	7.1	2.36667	12.8533
Row 2	3	4	1.33333	1.22333
Row 3	3	4.8	1.6	2.44
Column 1	3	1.4	0.466667	0.0233333
Column 2	3	9.8	3.26667	8.56333
Column 3	3	4.7	1.56667	2.82333
ANOVA
Source of Variation	SS	df	MS	F	P-value	F crit
Rows	1.72667	2	0.863333	0.163717	0.854396	6.94427
Columns	11.94	2	5.97	1.13211	0.407742	6.94427
Error	21.0933	4	5.27333
Total	34.76	8

[truncated: 5 more sheets: ALB G1 G2 G3., UA G1 G2 G3., CHO G1 G2 G3., TRIGLYC G1 G2 G3., T.P G1 G2 G3.]
