# Supplementary material for: Exploring the effects of noise pollution on physiology and ptilochronology of birds
Source: PLoS One. 2024 Jun 20;19(6):e0305091. doi: 10.1371/journal.pone.0305091 (PMC11189234; doi:10.1371/journal.pone.0305091)
Supplement: S1 File — (ZIP) [file pone.0305091.s001.zip › S2-Statistical analysis on serum biochemistry data set.xlsx]

## Sheet: Mean & STDEV
								KEYS
								PARAMETERS
								G1
								G2
								G3
								G4
	SERUM BIOCHEMISTRY
	Sr No	Parameters	Group 1 (Control)				Group 2 (T)				Group 3 (M)				Group 4 (H)
STDEV			Samples			Mean	sample			Mean	samples			Mean	samples			Mean
0.0605341	1	Creatinine	0.2	0.19	0.2		0.3	0.4	0.5		0.4	0.5	0.6		0.3	0.4	0.4
			0.21	0.22	0.25		0.29	0.34	0.43		0.399	0.43	0.55		0.25	0.41	0.39
			0.19	0.25	0.28		0.31	0.39	0.41		0.38	0.48	0.59		0.28	0.43	0.38
			0.22	0.21	0.3		0.23	0.36	0.52		0.423	0.5	0.64		0.3	0.39	0.46
			0.2	0.23	0.29		0.3	0.4	0.5		0.38	0.52	0.61		0.3	0.41	0.4
			0.21	0.28	0.27	0.233333	0.32	0.43	0.51	0.385556	0.4	0.54	0.63	0.498444	0.32	0.42	0.41	0.369444
2.85014	2	ALT	12	14	16		15	16	19		30	31	32		28	30	35
			13.2	14.22	15.3		14.5	15.6	18.5		29	30	31.5		27	31.5	35.7
			1.9	14.8	15.8		14.6	15.5	18.9		29.5	30.4	31.9		28.2	31	34.6
			13.7	14.5	15		14.99	16.3	19.3		29.9	30.9	32.4		28.9	32.2	34.8
			18	15	16.2		14.5	17	15		34	26	28		27	31	34
			17	15.188	15.8	15.1507	15.5	18	19	16.5106	27	29	28	30.0278	29	32	33	31.2722
7.17965	3	ALP	61	47	34		76	70	65		91	90	89		70	66	52
			60	48	37		76.3	71.2	64		90.2	90.2	89.4		69.2	65.1	54
			60.5	49.5	38.5		75	69.7	63.3		90.3	90.47	90.2		69.5	65.98	53
			63	50	36		74.6	72	64.7		91.4	89.89	89.6		68.44	64	51
			60	48	32		76.3	71	65.7		90	89	87		69	65	57
			59	49	36	48.4333	75.9	69.95	64	70.2583	88	90	86	89.5367	71	66	53	62.7344
11.6709	4	AST	120	123	125		140	182	198		287	329	378		135	130	155
			119	122	124		139	181	197		274	322	375		136	129	154
			119.2	121.4	124.7		139.2	180	196.8		284	325	377.2		134.2	128.3	154.3
			120.4	122.5	125.2		139.7	182.3	197.4		280	327.4	376.6		135.3	128.98	155.6
			121	123	124.6		140.2	182	199		282	328.65	379		136.5	127	156
			121	124	126	122.556	141	183	200	173.2	289	327	380	328.936	134	128	156	139.621
0.123565	5	Bilirubin	0.4	0.5	0.6		0.6	0.5	0.8		0.7	1.2	1.4		0.5	0.7	0.8
			0.42	0.45	0.58		0.54	0.49	0.72		0.73	1.1	1.22		0.54	0.72	0.72
			0.39	0.47	0.62		0.61	0.51	0.79		0.71	1.14	1.29		0.48	0.76	0.76
			0.38	0.46	0.63		0.59	0.48	0.86		0.78	1.16	1.32		0.52	0.69	0.82
			0.41	0.49	0.59		0.6	0.5	0.7		0.7	1.1	1.43		0.5	0.7	0.8
			0.42	0.52	0.63	0.497778	0.5	0.4	0.7	0.605	0.8	1.2	1.3	1.07111	0.5	0.7	0.8	0.667222
0.197518	6	Albumin	1.2	1.1	1.1		1.2	1.1	1		2	1.9	1.8		1.1	0.9	0.6
			1.211	1.15	1.2		1.23	1.11	1		2.2	1.98	1.35		1.15	0.94	0.72
			1.26	1.19	1.19		1.27	1.17	0.99		2.4	1.87	1.45		1.19	0.92	0.78
			1.29	1.14	1.21		1.29	1.19	0.97		2.5	1.9	1.53		1.17	0.9	0.74
			1.2	1.18	1.2		1.2	1	0.9		2	1.8	1.6		1.2	0.8	0.7
			1.2	1.1	1	1.17339	1.1	0.9	0.8	1.07889	2.1	1.8	1.5	1.87111	1	0.9	0.6	0.906111
0.90803	7	Uric Acid	7.5	7.6	7.4		8.8	11	12.7		11	12.6	13		7.1	7	7.3
			7.4	7.4	7.54		8.5	10.7	12.2		10.5	11.9	12.9		7	8	8
			7.45	7.42	7.49		8.84	10.9	12.6		11.12	12	13		7.4	9.55	9.1
			7.53	7.62	7.53		8.76	10.8	12.98		11.76	12.3	13.2		7.43	9.3	8.96
			7.59	7.71	7.5			11	12.6		11.64	13	13.5		8	8	9
			7.6	7.5	7.4	7.51	8.9	11.4	12.9	10.9165	11.5	13.2	13.4	12.3067	7	7	7	7.89667
6.4089	8	Cholesterol	84	85	88		99	113	126		134	143	158		85	69	83
			84.2	84	87		99.3	112	125		133	142.4	157		84	70.5	84.2
			84.3	84.6	87.45		98.7	114	126.7		135	144	159		83	71.2	84
			84.6	86	89		100	113	126		134.6	144.8	161		84.5	72.6	85.4
			85	86	88		98	112	127		132	145	156		83	70	82
			84	85	86	85.675	97	114	125	112.539	136	141	160	145.322	84	71	83	79.4111
26.0423	9	Triglycerides	140	143	150		143	202	271		279	338	409		223	260	289
			141	142.5	149		144	205.2	270.4		278.3	337	406		224	262	285
			140.6	142.9	149.3		146.2	201	271		283	340	408		224.3	259.5	286.3
			141.4	143.4	150.15		144	204	274.6		280	343	411		227	264	288
			142	142	151		142	205	270		277	336	407		222	255	284
			139	141	149	144.292	140	201	272	205.911	281	335	410	342.128	224	262	280	256.617
0.152586	10	Total Protein	3	3.1	2.9		3.9	3.3	3.1		3.9	3.5	4.1		3.2	3.3	3.4
			3	3.12	2.83		3.98	3.23	3.12		3.88	3.52	4.12		3.26	3.32	3.42
			3	3.15	2.85		3.85	3.35	3.15		3.84	3.59	4		3.29	3.37	3.49
			3	3.19	2.89		3.79	3.38	3.18		3.8	3.61	4.17		3.3	3.35	3.47
			3	3.2	2.8		3.7	3.2	3		3.7	3.59	3.9		3.1	3.2	3.43
			3	3	3	3.00167	3.8	3.4	3	3.41278	3.7	3	3.8	3.76222	3	3	3.5	3.3
8.08018	11	Glucose	129	138	145		116	205	255		305	310	315		165	170	185
			128.4	139	144.2		117.4	202	253		302	309	312		166.4	172.2	184.3
			127	137.4	146.6		118.6	204.5	254.6		301.4	309.4	316		168	174	184.7
			126.6	135	149		115	204.6	258		303	308	319		167.4	173	186
			125	133	146		110	208	260		300	307	313		166	172	183
			132	140	152	137.4	112	185	257	190.872	304	303	308	308.044	163	170	184	174.111
														#DIV/0!
					parameter		group	values
				1	1	1	1	0.2
				2	1	1	1	0.19
				3	1	1	1	0.2
				4	1	1	2	0.3
				5	1	1	2	0.4
				6	1	1	2	0.5
				7	1	1	3	0.4
				8	1	1	3	0.5
				9	1	1	3	0.6
				10	1	1	4	0.3
				11	1	1	4	0.4
				12	1	1	4	0.4
				13	1	1	1	0.21		0.2
				14	1	1	1	0.22		0.19
				15	1	1	1	0.25		0.2
				16	1	1	2	0.29		0.3
				17	1	1	2	0.34		0.4
				18	1	1	2	0.43		0.5
				19	1	1	3	0.399		0.4
				20	1	1	3	0.43		0.5
				21	1	1	3	0.55		0.6
				22	1	1	4	0.25		0.3
				23	1	1	4	0.41		0.4
				24	1	1	4	0.39		0.4
				25	1	1	1	0.19
				26	1	1	1	0.25
				27	1	1	1	0.28
				28	1	1	2	0.31
				29	1	1	2	0.39
				30	1	1	2	0.41
				31	1	1	3	0.38
				32	1	1	3	0.48
				33	1	1	3	0.59
				34	1	1	4	0.28
				35	1	1	4	0.43
				36	1	1	4	0.38
				37	1	1	1	0.22
				38	1	1	1	0.21
				39	1	1	1	0.3
				40	1	1	2	0.23
				41	1	1	2	0.36
				42	1	1	2	0.52
				43	1	1	3	0.423
				44	1	1	3	0.5
				45	1	1	3	0.64
				46	1	1	4	0.3
				47	1	1	4	0.39
				48	1	1	4	0.46
				49	1	1	1	0.2
				50	1	1	1	0.23
				51	1	1	1	0.29								Group 1
				52	1	1	2	0.3								Group 1
				53	1	1	2	0.4								Group 1
				54	1	1	2	0.5								Group 2
				55	1	1	3	0.38								Group 2
				56	1	1	3	0.52								Group 2
				57	1	1	3	0.61								Group 3
				58	1	1	4	0.3								Group 3
				59	1	1	4	0.41								Group 3
				60	1	1	4	0.4								Group 4
				61	1	1	1	0.21								Group 4
				62	1	1	1	0.28								Group 4
				63	1	1	1	0.27
				64	1	1	2	0.32
				65	1	1	2	0.43
				66	1	1	2	0.51
				67	1	1	3	0.4
				68	1	1	3	0.54
				69	1	1	3	0.63
				70	1	1	4	0.32
				71	1	1	4	0.42
				72	1	1	4	0.41
				73	2	2	1	12
				74	2	2	1	14
				75	2	2	1	16
				76	2	2	2	15
				77	2	2	2	16
				78	2	2	2	19
				79	2	2	3	30
				80	2	2	3	31
				81	2	2	3	32
				82	2	2	4	28
				83	2	2	4	30
				84	2	2	4	35
				85	2	2	1	13.2
				86	2	2	1	14.22
				87	2	2	1	15.3
				88	2	2	2	14.5
				89	2	2	2	15.6
				90	2	2	2	18.5
				91	2	2	3	29
				92	2	2	3	30
				93	2	2	3	31.5
				94	2	2	4	27
				95	2	2	4	31.5
				96	2	2	4	35.7
				97	2	2	1	1.9
				98	2	2	1	14.8
				99	2	2	1	15.8
				100	2	2	2	14.6
				101	2	2	2	15.5
				102	2	2	2	18.9
				103	2	2	3	29.5
				104	2	2	3	30.4
				105	2	2	3	31.9
				106	2	2	4	28.2
				107	2	2	4	31			Group 1
				108	2	2	4	34.6			Group 1
				109	2	2	1	13.7			Group 1
				110	2	2	1	14.5			Group 2
				111	2	2	1	15			Group 2
				112	2	2	2	14.99			Group 2
				113	2	2	2	16.3			Group 3
				114	2	2	2	19.3			Group 3
				115	2	2	3	29.9			Group 3
				116	2	2	3	30.9			Group 4
				117	2	2	3	32.4			Group 4
				118	2	2	4	28.9			Group 4
				119	2	2	4	32.2
				120	2	2	4	34.8
				121	2	2	1	18
				122	2	2	1	15
				123	2	2	1	16.2
				124	2	2	2	14.5
				125	2	2	2	17
				126	2	2	2	15
				127	2	2	3	34
				128	2	2	3	26
				129	2	2	3	28
				130	2	2	4	27
				131	2	2	4	31
				132	2	2	4	34
				133	2	2	1	17			Group 1
				134	2	2	1	15.188			Group 1
				135	2	2	1	15.8			Group 1
				136	2	2	2	15.5			Group 2
				137	2	2	2	18			Group 2
				138	2	2	2	19			Group 2
				139	2	2	3	27			Group 3
				140	2	2	3	29			Group 3
				141	2	2	3	28			Group 3
				142	2	2	4	29			Group 4
				143	2	2	4	32			Group 4
				144	2	2	4	33			Group 4
				145	3	3	1	61
				146	3	3	1	47
				147	3	3	1	34
				148	3	3	2	76
				149	3	3	2	70
				150	3	3	2	65
				151	3	3	3	91
				152	3	3	3	90
				153	3	3	3	89
				154	3	3	4	70
				155	3	3	4	66
				156	3	3	4	52
				157	3	3	1	60
				158	3	3	1	48
				159	3	3	1	37
				160	3	3	2	76.3
				161	3	3	2	71.2
				162	3	3	2	64
				163	3	3	3	90.2
				164	3	3	3	90.2
				165	3	3	3	89.4
				166	3	3	4	69.2
				167	3	3	4	65.1
				168	3	3	4	54
				169	3	3	1	60.5
				170	3	3	1	49.5
				171	3	3	1	38.5
				172	3	3	2	75
				173	3	3	2	69.7
				174	3	3	2	63.3
				175	3	3	3	90.3
				176	3	3	3	90.47
				177	3	3	3	90.2
				178	3	3	4	69.5
				179	3	3	4	65.98
				180	3	3	4	53
				181	3	3	1	63
				182	3	3	1	50
				183	3	3	1	36
				184	3	3	2	74.6
				185	3	3	2	72
				186	3	3	2	64.7
				187	3	3	3	91.4
				188	3	3	3	89.89
				189	3	3	3	89.6
				190	3	3	4	68.44
				191	3	3	4	64
				192	3	3	4	51			Group 1
				193	3	3	1	60			Group 1
				194	3	3	1	48			Group 1
				195	3	3	1	32			Group 2
				196	3	3	2	76.3			Group 2
				197	3	3	2	71			Group 2
				198	3	3	2	65.7			Group 3
				199	3	3	3	90			Group 3
				200	3	3	3	89			Group 3
				201	3	3	3	87			Group 4
				202	3	3	4	69			Group 4
				203	3	3	4	65			Group 4
				204	3	3	4	57
				205	3	3	1	59
				206	3	3	1	49
				207	3	3	1	36
				208	3	3	2	75.9
				209	3	3	2	69.95
				210	3	3	2	64
				211	3	3	3	88
				212	3	3	3	90
				213	3	3	3	86
				214	3	3	4	71
				215	3	3	4	66
				216	3	3	4	53
				217	4	4	1	120
				218	4	4	1	123
				219	4	4	1	125
				220	4	4	2	140
				221	4	4	2	182
				222	4	4	2	198
				223	4	4	3	287
				224	4	4	3	329
				225	4	4	3	378
				226	4	4	4	135
				227	4	4	4	130
				228	4	4	4	155
				229	4	4	1	119
				230	4	4	1	122
				231	4	4	1	124
				232	4	4	2	139
				233	4	4	2	181
				234	4	4	2	197
				235	4	4	3	274
				236	4	4	3	322
				237	4	4	3	375
				238	4	4	4	136
				239	4	4	4	129
				240	4	4	4	154
				241	4	4	1	119.2
				242	4	4	1	121.4
				243	4	4	1	124.7
				244	4	4	2	139.2
				245	4	4	2	180
				246	4	4	2	196.8
				247	4	4	3	284
				248	4	4	3	325
				249	4	4	3	377.2
				250	4	4	4	134.2
				251	4	4	4	128.3
				252	4	4	4	154.3
				253	4	4	1	120.4
				254	4	4	1	122.5
				255	4	4	1	125.2
				256	4	4	2	139.7
				257	4	4	2	182.3
				258	4	4	2	197.4
				259	4	4	3	280
				260	4	4	3	327.4
				261	4	4	3	376.6
				262	4	4	4	135.3
				263	4	4	4	128.98
				264	4	4	4	155.6
				265	4	4	1	121
				266	4	4	1	123
				267	4	4	1	124.6
				268	4	4	2	140.2
				269	4	4	2	182
				270	4	4	2	199
				271	4	4	3	282
				272	4	4	3	328.65
				273	4	4	3	379
				274	4	4	4	136.5
				275	4	4	4	127
				276	4	4	4	156
				277	4	4	1	121
				278	4	4	1	124
				279	4	4	1	126
				280	4	4	2	141
				281	4	4	2	183
				282	4	4	2	200
				283	4	4	3	289
				284	4	4	3	327
				285	4	4	3	380
				286	4	4	4	134
				287	4	4	4	128
				288	4	4	4	156
				289	5	5	1	0.4
				290	5	5	1	0.5
				291	5	5	1	0.6
				292	5	5	2	0.6
				293	5	5	2	0.5
				294	5	5	2	0.8
				295	5	5	3	0.7
				296	5	5	3	1.2
				297	5	5	3	1.4
				298	5	5	4	0.5
				299	5	5	4	0.7
				300	5	5	4	0.8
				301	5	5	1	0.42
				302	5	5	1	0.45
				303	5	5	1	0.58
				304	5	5	2	0.54
				305	5	5	2	0.49
				306	5	5	2	0.72
				307	5	5	3	0.73
				308	5	5	3	1.1
				309	5	5	3	1.22
				310	5	5	4	0.54
				311	5	5	4	0.72
				312	5	5	4	0.72
				313	5	5	1	0.39
				314	5	5	1	0.47
				315	5	5	1	0.62
				316	5	5	2	0.61
				317	5	5	2	0.51
				318	5	5	2	0.79
				319	5	5	3	0.71
				320	5	5	3	1.14
				321	5	5	3	1.29
				322	5	5	4	0.48
				323	5	5	4	0.76
				324	5	5	4	0.76
				325	5	5	1	0.38
				326	5	5	1	0.46
				327	5	5	1	0.63
				328	5	5	2	0.59
				329	5	5	2	0.48
				330	5	5	2	0.86
				331	5	5	3	0.78
				332	5	5	3	1.16
				333	5	5	3	1.32
				334	5	5	4	0.52
				335	5	5	4	0.69
				336	5	5	4	0.82
				337	5	5	1	0.41
				338	5	5	1	0.49
				339	5	5	1	0.59
				340	5	5	2	0.6
				341	5	5	2	0.5
				342	5	5	2	0.7
				343	5	5	3	0.7
				344	5	5	3	1.1
				345	5	5	3	1.43
				346	5	5	4	0.5
				347	5	5	4	0.7
				348	5	5	4	0.8
				349	5	5	1	0.42
				350	5	5	1	0.52
				351	5	5	1	0.63
				352	5	5	2	0.5
				353	5	5	2	0.4
				354	5	5	2	0.7
				355	5	5	3	0.8
				356	5	5	3	1.2
				357	5	5	3	1.3
				358	5	5	4	0.5
				359	5	5	4	0.7
				360	5	5	4	0.8
				361	6	6	1	1.2
				362	6	6	1	1.1
				363	6	6	1	1.1
				364	6	6	2	1.2
				365	6	6	2	1.1
				366	6	6	2	1
				367	6	6	3	2
				368	6	6	3	1.9
				369	6	6	3	1.8
				370	6	6	4	1.1
				371	6	6	4	0.9
				372	6	6	4	0.6
				373	6	6	1	1.211
				374	6	6	1	1.15
				375	6	6	1	1.2
				376	6	6	2	1.23
				377	6	6	2	1.11
				378	6	6	2	1
				379	6	6	3	2.2
				380	6	6	3	1.98
				381	6	6	3	1.35
				382	6	6	4	1.15
				383	6	6	4	0.94
				384	6	6	4	0.72
				385	6	6	1	1.26
				386	6	6	1	1.19
				387	6	6	1	1.19
				388	6	6	2	1.27
				389	6	6	2	1.17
				390	6	6	2	0.99
				391	6	6	3	2.4
				392	6	6	3	1.87
				393	6	6	3	1.45
				394	6	6	4	1.19
				395	6	6	4	0.92
				396	6	6	4	0.78
					6	6	1	1.29
					6	6	1	1.14
					6	6	1	1.21
					6	6	2	1.29
					6	6	2	1.19
					6	6	2	0.97
					6	6	3	2.5
					6	6	3	1.9
					6	6	3	1.53
					6	6	4	1.17
					6	6	4	0.9
					6	6	4	0.74
					6	6	1	1.2
					6	6	1	1.18
					6	6	1	1.2
					6	6	2	1.2
					6	6	2	1
					6	6	2	0.9
					6	6	3	2
					6	6	3	1.8
					6	6	3	1.6
					6	6	4	1.2
					6	6	4	0.8
					6	6	4	0.7
					6	6	1	1.2
					6	6	1	1.1
					6	6	1	1
					6	6	2	1.1
					6	6	2	0.9
					6	6	2	0.8
					6	6	3	2.1
					6	6	3	1.8
					6	6	3	1.5
					6	6	4	1
					6	6	4	0.9
					6	6	4	0.6
					7	7	1	7.5
					7	7	1	7.6
					7	7	1	7.4
					7	7	2	8.8
					7	7	2	11
					7	7	2	12.7
					7	7	3	11
					7	7	3	12.6
					7	7	3	13
					7	7	4	7.1
					7	7	4	7
					7	7	4	7.3
					7	7	1	7.4
					7	7	1	7.4
					7	7	1	7.54
					7	7	2	8.5
					7	7	2	10.7
					7	7	2	12.2
					7	7	3	10.5
					7	7	3	11.9
					7	7	3	12.9
					7	7	4	7
					7	7	4	8
					7	7	4	8
					7	7	1	7.45
					7	7	1	7.42
					7	7	1	7.49
					7	7	2	8.84
					7	7	2	10.9
					7	7	2	12.6
					7	7	3	11.12
					7	7	3	12
					7	7	3	13
					7	7	4	7.4
					7	7	4	9.55
					7	7	4	9.1
					7	7	1	7.53
					7	7	1	7.62
					7	7	1	7.53
					7	7	2	8.76
					7	7	2	10.8
					7	7	2	12.98
					7	7	3	11.76
					7	7	3	12.3
					7	7	3	13.2
					7	7	4	7.43
					7	7	4	9.3
					7	7	4	8.96
					7	7	1	7.59
					7	7	1	7.71
					7	7	1	7.5
					7	7	2	12.5
					7	7	2	11
					7	7	2	12.6
					7	7	3	11.64
					7	7	3	13
					7	7	3	13.5
					7	7	4	8
					7	7	4	8
					7	7	4	9
					7	7	1	7.6
					7	7	1	7.5
					7	7	1	7.4
					7	7	2	8.9
					7	7	2	11.4
					7	7	2	12.9
					7	7	3	11.5
					7	7	3	13.2
					7	7	3	13.4
					7	7	4	7
					7	7	4	7
					7	7	4	7
					8	8	1	84
					8	8	1	85
					8	8	1	88
					8	8	2	99
					8	8	2	113
					8	8	2	126
					8	8	3	134
					8	8	3	143
					8	8	3	158
					8	8	4	85
					8	8	4	69
					8	8	4	83
					8	8	1	84.2
					8	8	1	84
					8	8	1	87
					8	8	2	99.3
					8	8	2	112
					8	8	2	125
					8	8	3	133
					8	8	3	142.4
					8	8	3	157
					8	8	4	84
					8	8	4	70.5
					8	8	4	84.2
					8	8	1	84.3
					8	8	1	84.6
					8	8	1	87.45
					8	8	2	98.7
					8	8	2	114
					8	8	2	126.7
					8	8	3	135
					8	8	3	144
					8	8	3	159
					8	8	4	83
					8	8	4	71.2
					8	8	4	84
					8	8	1	84.6
					8	8	1	86
					8	8	1	89
					8	8	2	100
					8	8	2	113
					8	8	2	126
					8	8	3	134.6
					8	8	3	144.8
					8	8	3	161
					8	8	4	84.5
					8	8	4	72.6
					8	8	4	85.4
					8	8	1	85
					8	8	1	86
					8	8	1	88
					8	8	2	98
					8	8	2	112
					8	8	2	127
					8	8	3	132
					8	8	3	145
					8	8	3	156
					8	8	4	83
					8	8	4	70
					8	8	4	82
					8	8	1	84
					8	8	1	85
					8	8	1	86
					8	8	2	97
					8	8	2	114
					8	8	2	125
					8	8	3	136
					8	8	3	141
					8	8	3	160
					8	8	4	84
					8	8	4	71
					8	8	4	83
					9	9	1	140
					9	9	1	143
					9	9	1	150
					9	9	2	143
					9	9	2	202
					9	9	2	271
					9	9	3	279
					9	9	3	338
					9	9	3	409
					9	9	4	223
					9	9	4	260
					9	9	4	289
					9	9	1	141
					9	9	1	142.5
					9	9	1	149
					9	9	2	144
					9	9	2	205.2
					9	9	2	270.4
					9	9	3	278.3
					9	9	3	337
					9	9	3	406
					9	9	4	224
					9	9	4	262
					9	9	4	285
					9	9	1	140.6
					9	9	1	142.9
					9	9	1	149.3
					9	9	2	146.2
					9	9	2	201
					9	9	2	271
					9	9	3	283
					9	9	3	340
					9	9	3	408
					9	9	4	224.3
					9	9	4	259.5
					9	9	4	286.3
					9	9	1	141.4
					9	9	1	143.4
					9	9	1	150.15
					9	9	2	144
					9	9	2	204
					9	9	2	274.6
					9	9	3	280
					9	9	3	343
					9	9	3	411
					9	9	4	227
					9	9	4	264
					9	9	4	288
					9	9	1	142
					9	9	1	142
					9	9	1	151
					9	9	2	142
					9	9	2	205
					9	9	2	270
					9	9	3	277
					9	9	3	336
					9	9	3	407
					9	9	4	222
					9	9	4	255
					9	9	4	284
					9	9	1	139
					9	9	1	141
					9	9	1	149
					9	9	2	140
					9	9	2	201
					9	9	2	272
					9	9	3	281
					9	9	3	335
					9	9	3	410
					9	9	4	224
					9	9	4	262
					9	9	4	280
					10	10	1	3
					10	10	1	3.1
					10	10	1	2.9
					10	10	2	3.9
					10	10	2	3.3
					10	10	2	3.1
					10	10	3	3.9
					10	10	3	3.5
					10	10	3	4.1
					10	10	4	3.2
					10	10	4	3.3
					10	10	4	3.4
					10	10	1	3
					10	10	1	3.12
					10	10	1	2.83
					10	10	2	3.98
					10	10	2	3.23
					10	10	2	3.12
					10	10	3	3.88
					10	10	3	3.52
					10	10	3	4.12
					10	10	4	3.26
					10	10	4	3.32
					10	10	4	3.42
					10	10	1	3
					10	10	1	3.15
					10	10	1	2.85
					10	10	2	3.85
					10	10	2	3.35
					10	10	2	3.15
					10	10	3	3.84
					10	10	3	3.59
					10	10	3	4
					10	10	4	3.29
					10	10	4	3.37
					10	10	4	3.49
					10	10	1	3
					10	10	1	3.19
					10	10	1	2.89
					10	10	2	3.79
					10	10	2	3.38
					10	10	2	3.18
					10	10	3	3.8
					10	10	3	3.61
					10	10	3	4.17
					10	10	4	3.3
					10	10	4	3.35
					10	10	4	3.47
					10	10	1	3
					10	10	1	3.2
					10	10	1	2.8
					10	10	2	3.7
					10	10	2	3.2
					10	10	2	3
					10	10	3	3.7
					10	10	3	3.59
					10	10	3	3.9
					10	10	4	3.1
					10	10	4	3.2
					10	10	4	3.43
					10	10	1	3
					10	10	1	3
					10	10	1	3
					10	10	2	3.8
					10	10	2	3.4
					10	10	2	3
					10	10	3	3.7
					10	10	3	3
					10	10	3	3.8
					10	10	4	3
					10	10	4	3
					10	10	4	3.5
					11	11	1	305
					11	11	1	310
					11	11	1	315
					11	11	2	116
					11	11	2	205
					11	11	2	255
					11	11	3	129
					11	11	3	138
					11	11	3	145
					11	11	4	165
					11	11	4	170
					11	11	4	185
					11	11	1	302
					11	11	1	309
					11	11	1	312
					11	11	2	117.4
					11	11	2	202
					11	11	2	253
					11	11	3	128.4
					11	11	3	139
					11	11	3	144.2
					11	11	4	166.4
					11	11	4	172.2
					11	11	4	184.3
					11	11	1	301.4
					11	11	1	309.4
					11	11	1	316
					11	11	2	118.6
					11	11	2	204.5
					11	11	2	254.6
					11	11	3	127
					11	11	3	137.4
					11	11	3	146.6
					11	11	4	168
					11	11	4	174
					11	11	4	184.7
					11	11	1	303
					11	11	1	308
					11	11	1	319
					11	11	2	115
					11	11	2	204.6
					11	11	2	258
					11	11	3	126.6
					11	11	3	135
					11	11	3	149
					11	11	4	167.4
					11	11	4	173
					11	11	4	186
					11	11	1	300
					11	11	1	307
					11	11	1	313
					11	11	2	110
					11	11	2	208
					11	11	2	260
					11	11	3	125
					11	11	3	133
					11	11	3	146
					11	11	4	166
					11	11	4	172
					11	11	4	183
					11	11	1	304
					11	11	1	303
					11	11	1	308
					11	11	2	112
					11	11	2	185
					11	11	2	257
					11	11	3	132
					11	11	3	140
					11	11	3	152
					11	11	4	163
					11	11	4	170
					11	11	4	184

## Sheet: Mean Table
	Mean values						Standard Deviation values					Standard Error values					C,I 95%
	Control	G1	G2	G3			Control	G1	G2	G3		Control	G1	G2	G3		Control	G1	G2	G3
Creatinine	0.233333	0.385556	0.498444	0.369444		1	0.0367823	0.0859016	0.0911968	0.0605341		0.00866968	0.0202472	0.0214953	0.014268		0.0373026	0.0871167	0.0924867	0.0613904
ALT	15.1507	16.5106	30.0278	31.2722		2	3.39335	1.78372	2.01226	2.85014		0.799821	0.420427	0.474294	0.671785		3.44135	1.80895	2.04072	2.89046
ALP	48.4333	70.2583	89.5367	62.7344		3	10.6208	4.79062	23.7366	7.17965		2.50335	1.12916	5.59477	1.69226		10.771	4.85839	24.0724	7.2812
AST	122.556	173.2	328.936	139.621		4	2.16584	25.2339	40.0754	11.6709		0.510493	5.94769	9.44586	2.75086		2.19647	25.5908	40.6422	11.836
Bilirubin	0.497778	0.605	1.07111	0.667222		5	0.0892818	0.129717	0.26002	0.123565		0.0210439	0.0305746	0.0612873	0.0291245		0.0905447	0.131552	0.263698	0.125313
Albumin	1.17339	1.07889	1.87111	0.906111		6	0.0668071	0.140582	0.313817	0.197518		0.0157466	0.0331356	0.0739674	0.0465555		0.0677521	0.142571	0.318256	0.200312
Uric Acid	7.51	10.9165	12.3067	7.89667		7	0.0898365	1.62683	0.91165	0.90803		0.0211747	0.383446	0.214878	0.214025		0.0911072	1.64984	0.924545	0.920874
Cholesterol	85.675	112.539	145.322	79.4111		8	1.59505	11.4995	10.4603	6.4089		0.375957	2.71045	2.46551	1.51059		1.61761	11.6621	10.6082	6.49955
Triglycerides	144.292	205.911	342.128	256.617		9	0.117936	53.9672	54.2214	26.0423		0.0277977	12.7202	12.7801	6.13822		0.119604	54.7306	54.9884	26.4106
Total Protein	3.00167	3.41278	3.76222	3.3		10	5.43131	80.312	131.578	0.152586		1.28017	18.9297	31.0133	0.0359648		5.50813	81.448	133.439	0.154744
Glucose	137.4	190.872	308.044	174.111		11	4.9357	60.1281	8.41707	8.08018		1.16336	14.1723	1.98392	1.90452		5.00551	60.9786	8.53613	8.19447
	Mean values ±S.E					Standard Error (Rounded)					Mean values (Rounded					±	0.508889	9
	Control	G1	G2	G3		Control	G1	G2	G3		Control	G1	G2	G3			1
Creatinine	0.23±0.01	0.39±0.02	0.5±0.02	0.37±0.01		0.01	0.02	0.02	0.01		0.23	0.39	0.5	0.37
ALT	15.15±0.8	16.51±0.42	30.03±0.47	31.27±0.67		0.8	0.42	0.47	0.67		15.15	16.51	30.03	31.27
ALP	48.43±2.5	70.26±1.13	89.54±5.59	62.73±1.69		2.5	1.13	5.59	1.69		48.43	70.26	89.54	62.73
AST	122.56±0.51	173.2±5.95	328.94±9.45	139.62±2.75		0.51	5.95	9.45	2.75		122.56	173.2	328.94	139.62
Bilirubin	0.5±0.02	0.61±0.03	1.07±0.06	0.67±0.03		0.02	0.03	0.06	0.03		0.5	0.61	1.07	0.67
Albumin	1.17±0.02	1.08±0.03	1.87±0.07	0.91±0.05		0.02	0.03	0.07	0.05		1.17	1.08	1.87	0.91
Uric Acid	7.51±0.02	10.92±0.38	12.31±0.21	7.9±0.21		0.02	0.38	0.21	0.21		7.51	10.92	12.31	7.9
Cholesterol	85.68±0.38	112.54±2.71	145.32±2.47	79.41±1.51		0.38	2.71	2.47	1.51		85.68	112.54	145.32	79.41
Triglycerides	144.29±0.03	205.91±12.72	342.13±12.78	256.62±6.14		0.03	12.72	12.78	6.14		144.29	205.91	342.13	256.62
Total Protein	3±1.28	3.41±18.93	3.76±31.01	3.3±0.04		1.28	18.93	31.01	0.04		3	3.41	3.76	3.3
Glucose	137.4±1.16	190.87±14.17	308.04±1.98	174.11±1.9		1.16	14.17	1.98	1.9		137.4	190.87	308.04	174.11

## Sheet: CrT G1G2 G3
Anova: Single Factor
SUMMARY
Groups	Count	Sum	Average	Variance
0.4	2	1	0.5	0.08
0.3	2	0.7	0.35	0.005
0.3	2	0.9	0.45	0.045
ANOVA
Source of Variation	SS	df	MS	F	P-value	F crit
Between Groups	0.0233333	2	0.0116667	0.269231	0.780657	9.55209
Within Groups	0.13	3	0.0433333
Total	0.153333	5

## Sheet: ALT G1G2 G3
Anova: Single Factor
SUMMARY
Groups	Count	Sum	Average	Variance
35	2	36	18	200
34	2	18	9	18
9	2	28	14	128
ANOVA
Source of Variation	SS	df	MS	F	P-value	F crit
Between Groups	81.3333	2	40.6667	0.352601	0.728558	9.55209
Within Groups	346	3	115.333
Total	427.333	5

## Sheet: CRT G1 G2 G3
Anova: Two-Factor Without Replication
SUMMARY	Count	Sum	Average	Variance
Row 1	4	1.2	0.3	0.00666667
Row 2	4	1.9	0.475	0.0491667
Row 3	4	1.1	0.275	0.0025
Column 1	3	0.6	0.2	1.15556e-33
Column 2	3	1.4	0.466667	0.0433333
Column 3	3	1	0.333333	0.00333333
Column 4	3	1.2	0.4	0.03
ANOVA
Source of Variation	SS	df	MS	F	P-value	F crit
Rows	0.095	2	0.0475	4.88571	0.0550606	5.14325
Columns	0.116667	3	0.0388889	4	0.0701011	4.75706
Error	0.0583333	6	0.00972222
Total	0.27	11

## Sheet: CRT G1 G2 G3.
Anova: Two-Factor Without Replication
SUMMARY	Count	Sum	Average	Variance
Row 1	3	1	0.333333	0.00333333
Row 2	3	1.7	0.566667	0.0233333
Row 3	3	0.9	0.3	0
Column 1	3	1.4	0.466667	0.0433333
Column 2	3	1	0.333333	0.00333333
Column 3	3	1.2	0.4	0.03
ANOVA
Source of Variation	SS	df	MS	F	P-value	F crit
Rows	0.126667	2	0.0633333	9.5	0.0302457	6.94427
Columns	0.0266667	2	0.0133333	2	0.25	6.94427
Error	0.0266667	4	0.00666667
Total	0.18	8

## Sheet: ALT G1 G2 G3.
Anova: Two-Factor Without Replication
SUMMARY	Count	Sum	Average	Variance
Row 1	3	78	26	217
Row 2	3	53	17.6667	2.33333
Row 3	3	62	20.6667	65.3333
Column 1	3	81	27	73
Column 2	3	62	20.6667	137.333
Column 3	3	50	16.6667	46.3333
ANOVA
Source of Variation	SS	df	MS	F	P-value	F crit
Rows	106.889	2	53.4444	0.52597	0.626907	6.94427
Columns	162.889	2	81.4444	0.801531	0.509647	6.94427
Error	406.444	4	101.611
Total	676.222	8

## Sheet: ALP G1 G2 G3.
Anova: Two-Factor Without Replication
SUMMARY	Count	Sum	Average	Variance
Row 1	3	77	25.6667	940.333
Row 2	3	28	9.33333	24.3333
Row 3	3	51	17	223
Column 1	3	22	7.33333	5.33333
Column 2	3	102	34	729
Column 3	3	32	10.6667	20.3333
ANOVA
Source of Variation	SS	df	MS	F	P-value	F crit
Rows	400.667	2	200.333	0.72279	0.53955	6.94427
Columns	1266.67	2	633.333	2.28503	0.217848	6.94427
Error	1108.67	4	277.167
Total	2776	8

## Sheet: AST G1 G2 G3.
Anova: Two-Factor Without Replication
SUMMARY	Count	Sum	Average	Variance
Row 1	3	428.2	142.733	20426
Row 2	3	750	250	5493
Row 3	3	382	127.333	1289.33
Column 1	3	730	243.333	12986.3
Column 2	3	490	163.333	457.333
Column 3	3	340.2	113.4	14271.9
ANOVA
Source of Variation	SS	df	MS	F	P-value	F crit
Rows	26790.4	2	13395.2	1.87079	0.266968	6.94427
Columns	25776	2	12888	1.79996	0.277014	6.94427
Error	28640.7	4	7160.17
Total	81207.1	8

## Sheet: BIL G1 G2 G3.
Anova: Two-Factor Without Replication
SUMMARY	Count	Sum	Average	Variance
Row 1	3	7.1	2.36667	12.8533
Row 2	3	4	1.33333	1.22333
Row 3	3	4.8	1.6	2.44
Column 1	3	1.4	0.466667	0.0233333
Column 2	3	9.8	3.26667	8.56333
Column 3	3	4.7	1.56667	2.82333
ANOVA
Source of Variation	SS	df	MS	F	P-value	F crit
Rows	1.72667	2	0.863333	0.163717	0.854396	6.94427
Columns	11.94	2	5.97	1.13211	0.407742	6.94427
Error	21.0933	4	5.27333
Total	34.76	8

[truncated: 5 more sheets: ALB G1 G2 G3., UA G1 G2 G3., CHO G1 G2 G3., TRIGLYC G1 G2 G3., T.P G1 G2 G3.]
