# Supplementary material for: Exploring the effects of noise pollution on physiology and ptilochronology of birds
Source: PLoS One. 2024 Jun 20;19(6):e0305091. doi: 10.1371/journal.pone.0305091 (PMC11189234; doi:10.1371/journal.pone.0305091)
Supplement: S1 File — (ZIP) [file pone.0305091.s001.zip › S3-Statistical analysis on hormonal data set.xlsx]

## Sheet: actual data 
		ENDOCRINOLOGY
		Sr. No	Hormones	Control Group			Group 2 (T)			Group 3 (M)			Group 4 (H)
				20 days	40 days	60 days	20 days	40 days	60 days	20 days	40 days	60 days	20 days	40 days	60 days
		1	LH ng/ml	5.8	5.8	5.9	4.7	4.8	4.8	4.2	4.3	4.3	5.05	5.05	5.05
				5.7	5.6	5.8	4.6	4.9	4.8	4.2	4.4	4.4	5.45	5.15	5.25
				5.6	5.55	5.8	4.8	4.7	4.8	4.3	4.2	4.3	5.25	5.25	5.15
		2	FSH mIU/ml	103.8	104.8	103.8	95	95	96	82	83	84	102.3	102.3	103.3
				103.6	102.8	103.8	94	96	97	81	82	83	101.3	102.9	104.3
				103.4	103.1	103.8	93	95	94	80	81	82	100.3	102.6	102.3
		3	TSH ng/dL	0.5	0.6	0.5	0.29	0.3	0.39	0.32	0.3	0.42	0.25	0.26	0.29
				0.4	0.5	0.6	0.28	0.32	0.33	0.31	0.4	0.51	0.26	0.27	0.299
				0.5	0.44	0.5	0.24	0.29	0.37	0.3	0.41	0.58	0.24	0.28	0.298
		4	Corticosterone ng/ml	0.65	0.69	0.7	0.76	0.74	0.79	0.41	0.41	0.44	0.88	0.89	0.93
				0.55	0.68	0.65	0.71	0.76	0.78	0.4	0.43	0.45	0.87	0.9	0.98
				0.65	0.67	0.68	0.74	0.78	0.788	0.39	0.42	0.46	0.86	0.88	0.96
		Hormones Level
		Sr. No	Hormones	Growth Hormones	Control Group	Group-1 T	Group-2 M	Group-3 H
				LH	5.80 ng/ml	6.80 ng/ml	7.33 ng/ml	8.05ng/ml
		1	LH
		2	FSH	FSH	82mlU/mL	95mlU/mL	102.3mlU/mL	103.8 mlU/mL
		3	TSH
		4	Corticosterone	TSH	0.5 ng/dL	0.32 ng/dL	0.29 ng/dL	0.26 ng/dL
				T3	1.48nmol/L	1.72nmol/L	1.88nmol/L	1.90nmol/L
				T4	1.45 nmol/L	1.52nmol/L	1.74nmol/L	1.85nmol/L
						BY SAJID
		ENDOCRINOLOGY
		Sr No.	Parameter	Group 1 (Control)	Group 2 (T)			Group 3 (M)			Group 4 (H)
					20 days	40 days	60 days	20 days	40 days	60 days	20 days	40 days	60 days
		1	LH	6.2	5.1	4.15	3.95	4.12	3.07	2.01	5.8	4.24	3.18
		2	FSH	3.5	3.28	3.47	3.89	4.1	4.9	5.1	3.6	3.93	4.2
		3	TSH	0.02	0.01	0.01	0.01	0.01	0.01	0.01	0.01	0.01	0.01
		4	Corticosterone
			BY MAM
		Noise Stress Birds (2nd Trial)
		Growth Hormones	Control Group	Group-1 T	Group-2 M	Group-3 H
		LH	5.80 ng/ml	6.80 ng/ml	7.33 ng/ml	8.05ng/ml
		FSH	82mlU/mL	95mlU/mL	102.3mlU/mL	103.8 mlU/mL
		TSH	0.5 ng/dL	0.32 ng/dL	0.29 ng/dL	0.26 ng/dL
		T3	1.48nmol/L	1.72nmol/L	1.88nmol/L	1.90nmol/L
		T4	1.45 nmol/L	1.52nmol/L	1.74nmol/L	1.85nmol/L

## Sheet: samples
								KEYS
								PARAMETERS
								G1
								G2
								G3
								G4
	SERUM BIOCHEMISTRY
	Sr No	Parameters	Group 1 (Control)				Group 2 (T)				Group 3 (M)				Group 4 (H)
			samples			mean	samples			mean	samples			mean	samples			MEAN
	1	LH ng/ml	5.8	5.8	5.9		4.7	5.5	4.8		4.2	4.3	4.3		5.05	5.05	5.7
			5.7	5.6	5.8		4.6	4.9	4.8		4.2	4.4	4.4		5.45	5.15	5.25
			5.3	5.55	5.3		4.8	4.7	4.8		4.3	4.2	4.3		5.25	5.25	5.15
			5.134	5.99	6.4		5.3	3.5	5.6		4.2	4.4	4.4		4.5	5.33	4.4
			5.4	5.99	5.8		4.1	4	5		4.3	4.2	4.3		5.33	5	5
			5.55	5.3	5	5.62856	4.8	4.8	4.7	4.74444	4.2	4.2	4.4	4.28889	4.5	4.5	5.33	5.06611
	2	FSH ng/ml	103.8	104.8	103.8		95	95	96		82	83	84		102.3	102.3	103.3
			103.6	102.8	103.8		94	96	97		81	82	83		101.3	102.9	104.3
			103.4	103.1	103.8		94	96	97		83.2	84	82		102.3	102.3	103.3
			103.8	104.8	103.8		95	95	96		83	81	84		101.3	102.9	104.3
			103.4	103.1	103.8		94	96	97		80	81	82		100.3	102.6	102.3
			104.8	104.8	103.8	103.833	96	96	97	95.6667	83	81	84	82.4	101.3	102.9	103.3	102.528
	3	TSH nmol/L	0.5	0.6	0.5		0.29	0.3	0.39		0.32	0.3	0.42		0.25	0.26	0.29
			0.4	0.5	0.6		0.28	0.32	0.33		0.31	0.4	0.51		0.26	0.27	0.11
			0.5	0.44	0.5		0.24	0.29	0.37		0.3	0.41	0.38		0.25	0.26	0.29
			0.5	0.6	0.5		0.27	0.34	0.3		0.31	0.37	0.52		0.36	0.37	0.29
			0.5	0.44	0.5		0.24	0.29	0.37		0.3	0.41	0.58		0.24	0.28	0.298
			0.48	0.516	0.505333	0.504519	0.27	0.34	0.3	0.307222	0.32	0.3	0.3	0.375556	0.36	0.36	0.37	0.287111
	4	Corticosterone ng/ml	0.65	0.69	0.7		0.76	0.74	0.79		0.41	0.41	0.44		0.88	0.89	0.93
			0.65	0.67	0.68		0.74	0.78	0.8		0.39	0.42	0.46		0.86	0.88	0.96
			0.556	0.5832	0.577067		0.76	0.74	0.79		0.41	0.41	0.44		0.802	0.8212	0.87992
			0.55	0.68	0.65		0.71	0.76	0.78		0.4	0.43	0.45		0.87	0.9	0.98
			0.65	0.67	0.68		0.74	0.78	0.7		0.39	0.42	0.46		0.86	0.88	0.96
			0.55	0.68	0.65	0.639793	0.76	0.74	0.79	0.758889	0.41	0.41	0.44	0.422222	0.87	0.9	0.98	0.894618

## Sheet: Mean Table
	Mean values						Standard Deviation values					Standard Error values					C,I 95%
	G1	G2	G3	G4			G1	G2	G3	G4		Control	G1	G2	G3		Control	G1	G2	G3
LH	5.72778	4.76667	4.28889	5.18333		1	0.120185	0.0866025	0.0781736	0.132288		0.0693889	0.05	0.0451335	0.0763763		0.298556	0.215133	0.194194	0.328621
FSH	103.656	95.5333	82.3467	102.533		2	0.559265	47.5939	41.085	1.13798		0.322892	27.4783	23.7205	0.657013		1.38929	118.23	102.061	2.8269
TSH	0.504444	0.312222	0.394444	0.271889		3	0.0646357	27.6021	13.6641	0.0211922		0.0373175	15.9361	7.889	0.0122353		0.160564	68.5673	33.9436	0.0526444
Cortisterone	0.657778	0.760889	0.423333	0.905556		4	0.0443784	0.0268721	0.0234521	0.0418662		0.0256219	0.0155146	0.0135401	0.0241715		0.110242	0.0667541	0.0582582	0.104001
	Mean values ±S.E					Standard Error (Rounded)					Mean values (Rounded					±
	Control	G1	G2	G3		Control	G1	G2	G3		Control	G1	G2	G3
LH	5.78±0.069	4.77±0.051	4.29±0.045	5.19±0.076		0.069	0.051	0.045	0.076		5.78	4.77	4.29	5.19
FSH	103.6±0.322	95±27.478	82±23.72	102.4±0.65		0.322	27.478	23.72	0.65		103.6	95	82	102.4
TSH	0.5±0.037	0.31±15.93	0.39±7.88	0.27±0.0122		0.037	15.93	7.88	0.0122		0.5	0.31	0.39	0.27
Cortisterone	0.66±0.025	0.77±0.015	0.42±0.013	0.9±0.024		0.025	0.015	0.013	0.024		0.66	0.77	0.42	0.9

## Sheet: CrT G1G2 G3
Anova: Single Factor
SUMMARY
Groups	Count	Sum	Average	Variance
0.4	2	1	0.5	0.08
0.3	2	0.7	0.35	0.005
0.3	2	0.9	0.45	0.045
ANOVA
Source of Variation	SS	df	MS	F	P-value	F crit
Between Groups	0.0233333	2	0.0116667	0.269231	0.780657	9.55209
Within Groups	0.13	3	0.0433333
Total	0.153333	5

## Sheet: ALT G1G2 G3
Anova: Single Factor
SUMMARY
Groups	Count	Sum	Average	Variance
35	2	36	18	200
34	2	18	9	18
9	2	28	14	128
ANOVA
Source of Variation	SS	df	MS	F	P-value	F crit
Between Groups	81.3333	2	40.6667	0.352601	0.728558	9.55209
Within Groups	346	3	115.333
Total	427.333	5

## Sheet: CRT G1 G2 G3
Anova: Two-Factor Without Replication
SUMMARY	Count	Sum	Average	Variance
Row 1	4	1.2	0.3	0.00666667
Row 2	4	1.9	0.475	0.0491667
Row 3	4	1.1	0.275	0.0025
Column 1	3	0.6	0.2	1.15556e-33
Column 2	3	1.4	0.466667	0.0433333
Column 3	3	1	0.333333	0.00333333
Column 4	3	1.2	0.4	0.03
ANOVA
Source of Variation	SS	df	MS	F	P-value	F crit
Rows	0.095	2	0.0475	4.88571	0.0550606	5.14325
Columns	0.116667	3	0.0388889	4	0.0701011	4.75706
Error	0.0583333	6	0.00972222
Total	0.27	11

## Sheet: CRT G1 G2 G3.
Anova: Two-Factor Without Replication
SUMMARY	Count	Sum	Average	Variance
Row 1	3	1	0.333333	0.00333333
Row 2	3	1.7	0.566667	0.0233333
Row 3	3	0.9	0.3	0
Column 1	3	1.4	0.466667	0.0433333
Column 2	3	1	0.333333	0.00333333
Column 3	3	1.2	0.4	0.03
ANOVA
Source of Variation	SS	df	MS	F	P-value	F crit
Rows	0.126667	2	0.0633333	9.5	0.0302457	6.94427
Columns	0.0266667	2	0.0133333	2	0.25	6.94427
Error	0.0266667	4	0.00666667
Total	0.18	8

## Sheet: ALT G1 G2 G3.
Anova: Two-Factor Without Replication
SUMMARY	Count	Sum	Average	Variance
Row 1	3	78	26	217
Row 2	3	53	17.6667	2.33333
Row 3	3	62	20.6667	65.3333
Column 1	3	81	27	73
Column 2	3	62	20.6667	137.333
Column 3	3	50	16.6667	46.3333
ANOVA
Source of Variation	SS	df	MS	F	P-value	F crit
Rows	106.889	2	53.4444	0.52597	0.626907	6.94427
Columns	162.889	2	81.4444	0.801531	0.509647	6.94427
Error	406.444	4	101.611
Total	676.222	8

## Sheet: ALP G1 G2 G3.
Anova: Two-Factor Without Replication
SUMMARY	Count	Sum	Average	Variance
Row 1	3	77	25.6667	940.333
Row 2	3	28	9.33333	24.3333
Row 3	3	51	17	223
Column 1	3	22	7.33333	5.33333
Column 2	3	102	34	729
Column 3	3	32	10.6667	20.3333
ANOVA
Source of Variation	SS	df	MS	F	P-value	F crit
Rows	400.667	2	200.333	0.72279	0.53955	6.94427
Columns	1266.67	2	633.333	2.28503	0.217848	6.94427
Error	1108.67	4	277.167
Total	2776	8

## Sheet: AST G1 G2 G3.
Anova: Two-Factor Without Replication
SUMMARY	Count	Sum	Average	Variance
Row 1	3	428.2	142.733	20426
Row 2	3	750	250	5493
Row 3	3	382	127.333	1289.33
Column 1	3	730	243.333	12986.3
Column 2	3	490	163.333	457.333
Column 3	3	340.2	113.4	14271.9
ANOVA
Source of Variation	SS	df	MS	F	P-value	F crit
Rows	26790.4	2	13395.2	1.87079	0.266968	6.94427
Columns	25776	2	12888	1.79996	0.277014	6.94427
Error	28640.7	4	7160.17
Total	81207.1	8

[truncated: 6 more sheets: BIL G1 G2 G3., ALB G1 G2 G3., UA G1 G2 G3., CHO G1 G2 G3., TRIGLYC G1 G2 G3., T.P G1 G2 G3.]
